# Supplementary material for: Comparison of Contributors to Mortality Differences in SLE Patients with Different Initial Disease Activity: A Larger Multicenter Cohort Study
Source: J Clin Med. 2023 Jan 30;12(3):1061. doi: 10.3390/jcm12031061 (PMC9918091; doi:10.3390/jcm12031061)
Supplement: Supplementary file 1 [file jcm-12-01061-s001.zip]

Archive with 1 entries (1 files):
- jcm-2187965-SI.pdf
